# Supplementary material for: Effects of Perioperative Oral Management in Patients with Cancer
Source: J Clin Med. 2022 Nov 6;11(21):6576. doi: 10.3390/jcm11216576 (PMC9655039; doi:10.3390/jcm11216576)
Supplement: Supplementary file 1 [file jcm-11-06576-s001.zip]

Archive with 1 entries (1 files):
- jcm-1980181-supplementary.pdf
